# Supplementary material for: SATB1 is a targetable modulator of JAK-STAT signaling and cytokines in human Treg and Tconv cells
Source: EMBO Rep. 2026 Jun 12;27(14):4029–53. doi: 10.1038/s44319-026-00812-6 (PMC13400746; doi:10.1038/s44319-026-00812-6)
Supplement: Supplementary file 3 — Source data Fig. 1 [file 44319_2026_812_MOESM3_ESM.zip]

Archive with 24 entries (18 files):
- Figure 1/
- Figure 1/.DS_Store
- __MACOSX/Figure 1/._.DS_Store
- Figure 1/1H/
- Figure 1/1F/
- Figure 1/1G/
- Figure 1/1B/
- Figure 1/1E/
- Figure 1/1H/Fig1H_normalized.xls
- __MACOSX/Figure 1/1H/._Fig1H_normalized.xls
- Figure 1/1H/Fig1H_absolute.xls
- __MACOSX/Figure 1/1H/._Fig1H_absolute.xls
- Figure 1/1F/Fig1F_normalized.xls
- __MACOSX/Figure 1/1F/._Fig1F_normalized.xls
- Figure 1/1F/Fig1F_absolute.xls
- __MACOSX/Figure 1/1F/._Fig1F_absolute.xls
- Figure 1/1G/Fig1G.xls
- __MACOSX/Figure 1/1G/._Fig1G.xls
- Figure 1/1B/Fig1B.xls
- __MACOSX/Figure 1/1B/._Fig1B.xls
- Figure 1/1E/.DS_Store
- __MACOSX/Figure 1/1E/._.DS_Store
- Figure 1/1E/Fig1E.xls
- __MACOSX/Figure 1/1E/._Fig1E.xls
