# Supplementary material for: SATB1 is a targetable modulator of JAK-STAT signaling and cytokines in human Treg and Tconv cells
Source: EMBO Rep. 2026 Jun 12;27(14):4029–53. doi: 10.1038/s44319-026-00812-6 (PMC13400746; doi:10.1038/s44319-026-00812-6)
Supplement: Supplementary file 3 — Source data Fig. 1 [file 44319_2026_812_MOESM3_ESM.zip › Figure 1/1H/Fig1H_normalized.xls]

## Sheet: Fig1H_normalized
	IL-10
Donor	1042	1043	1044	1023	1024	1025	1089	1091	1092	1093
AAVS1_4				1	1	1	1	1	1	1
AAVS1_4 + IL12				1	1	1	1	1	1	1
SATB1_4				2.03658	4.75389	1.04627	1.93286	3.19564	2.42	4.95
SATB1_4 + IL12				2.64758	1.90358	0.383806	0.9077	1.0172	1.08108	4.25176
