# Supplementary material for: SATB1 is a targetable modulator of JAK-STAT signaling and cytokines in human Treg and Tconv cells
Source: EMBO Rep. 2026 Jun 12;27(14):4029–53. doi: 10.1038/s44319-026-00812-6 (PMC13400746; doi:10.1038/s44319-026-00812-6)
Supplement: Supplementary file 3 — Source data Fig. 1 [file 44319_2026_812_MOESM3_ESM.zip › Figure 1/1H/Fig1H_absolute.xls]

## Sheet: Fig1H_absolute
	IL-10
	1042	1043	1044	1023	1024	1025	1089	1091	1092	1093
AAVS1_4				942.395	3093.91	545.335	419.82	559.995	95.235	776.109
AAVS1_4 + IL12				864.645	8527.61	1624.18	6649.45	5787.57	631.705	1573.53
SATB1_4				1919.27	14708.1	570.565	811.455	1789.54	230.68	3838.32
SATB1_4 + IL12				2289.22	16233	623.37	6035.7	5887.11	682.925	6690.26
