# Supplementary material for: SATB1 is a targetable modulator of JAK-STAT signaling and cytokines in human Treg and Tconv cells
Source: EMBO Rep. 2026 Jun 12;27(14):4029–53. doi: 10.1038/s44319-026-00812-6 (PMC13400746; doi:10.1038/s44319-026-00812-6)
Supplement: Supplementary file 3 — Source data Fig. 1 [file 44319_2026_812_MOESM3_ESM.zip › Figure 1/1F/Fig1F_normalized.xls]

## Sheet: Fig1F_normalized
	IL-10
Donor	1042	1043	1044	1023	1024	1025	1089	1091	1092	1093
AAVS1_4	1	1	1	1	1	1	1	1	1	1
AAVS1_4 + IL12	1	1	1	1	1	1	1	1	1	1
SATB1_4	0.840437	1.62977	2.11031	1.48004	1.29675	3.42062	2.20991	0.921357	0.600104	2.89349
SATB1_4 + IL12	5.13582	4.2552	2.72605	1.87048	1.53686	4.85786	1.69484	1.56239	0.744597	8.64767
