# Supplementary material for: SATB1 is a targetable modulator of JAK-STAT signaling and cytokines in human Treg and Tconv cells
Source: EMBO Rep. 2026 Jun 12;27(14):4029–53. doi: 10.1038/s44319-026-00812-6 (PMC13400746; doi:10.1038/s44319-026-00812-6)
Supplement: Supplementary file 3 — Source data Fig. 1 [file 44319_2026_812_MOESM3_ESM.zip › Figure 1/1F/Fig1F_absolute.xls]

## Sheet: Fig1F
	IL-10
Donor	1042	1043	1044	1023	1024	1025	1089	1091	1092	1093
AAVS1_4	342.685	1424.86	153.71	190.465	123	38.36	163.33	57.48	954.16	61.875
AAVS1_4 + IL12	118.135	1236.54	529.045	870.11	2907.26	529.765	758.76	256.43	955.41	103.255
SATB1_4	288.005	2322.19	324.375	281.895	159.5	131.215	360.95	52.96	572.595	179.035
SATB1_4 + IL12	606.72	5261.73	1442.2	1627.53	4468.03	2573.53	1285.98	400.64	711.395	892.915
