# Supplementary material for: SATB1 is a targetable modulator of JAK-STAT signaling and cytokines in human Treg and Tconv cells
Source: EMBO Rep. 2026 Jun 12;27(14):4029–53. doi: 10.1038/s44319-026-00812-6 (PMC13400746; doi:10.1038/s44319-026-00812-6)
Supplement: Supplementary file 3 — Source data Fig. 1 [file 44319_2026_812_MOESM3_ESM.zip › Figure 1/1E/Fig1E.xls]

## Sheet: Fig1E
	IL-10	IL-10	IL-10	IL-10	IL-10	IL-10	IL-10	IL-10	IL-10	IL-10	IL-10	IL-10	IL-10	IL-10	IL-10	IL-10	IL-10	IL-10	IL-10	IL-10	IL-10	IL-2	IL-2	IL-2	IL-2	IL-2	IL-2	IL-2	IL-2	IL-2	IL-2	IL-2	IL-2	IL-2	IL-2	IL-2	IL-2	IL-2	IL-2	IL-2	IL-2	IL-2	IL-4	IL-4	IL-4	IL-4	IL-4	IL-4	IL-4
Donor	248	249	255	256	324	348	400	402	719	720	721	885	886	900	902	908	910	1004	1005	1061	1062	248	249	255	256	324	348	400	402	719	720	721	885	886	900	902	908	910	1004	1005	1061	1062	248	249	255	256	324	348	400
AAVS1		0.23	0.62	0.12								1.52	1.44	0.55	0.64	0.24	0.33	2.46	3.25	1.99			0.87	0.82	0.88								2.33	2.51	1.02	1.24	1.71	0.7	1.63	1.27	1.84			1.25	0.53	0.48
AAVS1 (IL12)		0.29	0.65	0.06	0.49	0.7	0.32	0.45	0.23	0.35	0.13	0.98	1.04	0.22	0.76	0.28	0.33			1.47			1.76	1.04	1.74	2.11	2.61	5.23	5.18	1.47	1.28	0.69	4.5	4.29	1.53	2.43	2.24	0.63			2.98			0.36	0.44	0.21	0.47	0.7	1.01
SATB1		0.76	4.91	0.35								1.97	3.06	1.11	1.72	0.84	0.87	1.2	3.19	2.04			1.78	1.48	1.21								2.97	2.63	1.08	1.76	1.74	0.64	2.56	1.43	1.72			2.09	0.71	0.52
SATB1 (IL12)		1.16	3.14	0.4	1.04	2.46	0.65	1.06	0.49	0.84	0.93	1.72	2.66	0.8	1.59	1.09	1.2			2.12			2	1.44	3.57	3.05	5.38	10.1	8.79	2.16	2.39	1.46	5.98	4.42	1.67	3.44	3.86	0.98			4.2			0.56	0.65	0.31	0.77	0.57	0.98
[truncated: 35 more columns]
