# Supplementary material for: SATB1 is a targetable modulator of JAK-STAT signaling and cytokines in human Treg and Tconv cells
Source: EMBO Rep. 2026 Jun 12;27(14):4029–53. doi: 10.1038/s44319-026-00812-6 (PMC13400746; doi:10.1038/s44319-026-00812-6)
Supplement: Supplementary file 4 — Source data Fig. 2 [file 44319_2026_812_MOESM4_ESM.zip]

Archive with 8 entries (6 files):
- Figure 2/
- Figure 2/.DS_Store
- __MACOSX/Figure 2/._.DS_Store
- Figure 2/2E/
- Figure 2/2E/Fig2E.csv
- __MACOSX/Figure 2/2E/._Fig2E.csv
- Figure 2/2E/Fig2E.xls
- __MACOSX/Figure 2/2E/._Fig2E.xls
