# Supplementary material for: SATB1 is a targetable modulator of JAK-STAT signaling and cytokines in human Treg and Tconv cells
Source: EMBO Rep. 2026 Jun 12;27(14):4029–53. doi: 10.1038/s44319-026-00812-6 (PMC13400746; doi:10.1038/s44319-026-00812-6)
Supplement: Supplementary file 4 — Source data Fig. 2 [file 44319_2026_812_MOESM4_ESM.zip › Figure 2/2E/Fig2E.csv]

	Treg	Teff
AC004890.2	2,13627564	1,23736371
AC099811.1	1,03854191	1,31924701
AGBL4	3,04687926	1,73916647
BACH1	0,54250323	1,23600873
BAZ2B	0,99614661	0,98313589
BEND4	2,11097840	1,86459363
CAMSAP2	0,78689114	1,43879068
CNTNAP1	1,53476316	1,68183337
COL5A1	1,46667004	1,48259500
DENND5A	0,86376332	0,71398719
DNAI2	2,11358338	1,76191192
EPAS1	0,74953266	0,95800527
FLT1	1,07899477	1,35927778
GATM	1,55398705	1,16491308
GUCY1B1	1,52923099	2,10105494
IL21-AS1	3,01592660	1,48295114
IL5	2,37570430	2,04296181
INSM1	2,77587308	1,20115968
JMY	0,76473606	1,06348718
LINC02381	3,48127477	1,53546363
LINC-PINT	1,01575244	0,74490389
MAK	1,71229361	0,95906872
MEOX1	1,43801523	1,68560690
NEURL3	1,89892985	1,19856850
NOC3L	0,78530550	0,88313677
PALLD	1,14200787	0,78849000
PLA2G4A	2,04561314	1,88361688
PRR7-AS1	1,50177765	1,34135240
PTK2	1,38919064	1,08337433
RCN2	0,89460388	0,77738754
SGK1	1,97937986	0,74397378
SIPA1L2	1,54254171	1,06217071
SLC1A1	2,02087217	1,69355046
SPX	2,02237121	1,25079373
STAT5B	0,46748754	0,84525255
STON1	0,82521691	1,08439969
TBC1D12	0,91833538	1,11057872
TMOD1	1,26583198	1,44191138
TNFRSF10B	0,46818858	0,66278055
TNFRSF10D	1,07957669	1,84487934
TP73	2,66102664	1,23099236
TTYH2	0,83957746	1,03421091
UST	1,04932249	0,97644099
AC004687.1	0,71933751	-2,00249649
AC005062.1	0,93115505	-4,44652565
AC020916.1	0,74818283	-0,97071651
AC096558.1	2,22680258	-3,35063334
AC131571.1	3,08897237	-4,40710144
CSAG3	1,33354875	-1,89638649
EBF1	1,08232095	-3,93638940
IGFBP4	2,10965468	-1,03789515
ISG20	0,51400488	-1,04303351
ODAPH	1,56050555	-1,78307293
PEAK3	1,10813298	-1,84284181
SLAMF7	0,64562474	-0,68505018
TBC1D3L	0,89072926	-1,13607534
TMEM229B	2,77128061	-4,48673407
YES1P1	1,04514312	-1,55345710
YJEFN3	1,26649873	-1,45008168
DLGAP5	-0,47319220	0,76141855
AC133644.2	-1,24742140	-1,25300864
AEBP1	-1,06193010	-1,21542803
AF165147.1	-0,92106120	-2,34737359
AGFG2	-0,42121520	-1,00472409
ALOX5AP	-0,68552460	-1,10089900
BARX2	-0,95708210	-2,05226819
BCL2L11	-1,56882440	-1,19603284
C7orf43	-0,66789020	-1,05753196
CAPG	-0,73263520	-0,97396206
CARD16	-0,75438930	-1,22276103
CASP4	-0,47445540	-0,92098708
CD27	-0,66650240	-1,14307294
CD96	-0,93050510	-0,67513523
CSF1	-0,56139780	-0,89188678
EGR3	-0,85275990	-0,94530860
FAM131C	-2,59201950	-2,51747331
FASLG	-1,53625830	-1,26543082
FGL2	-1,31910020	-1,20365811
GATA3	-1,12300610	-0,84411665
HES6	-0,81546320	-0,90458925
IL32	-0,57939940	-0,89523033
KLHL22	-0,63090510	-0,83257087
MMP25	-0,64591120	-0,93083341
MOV10	-0,52465210	-0,82182595
NMI	-0,86476830	-1,16496646
NRROS	-0,62359040	-0,97158758
OSM	-1,02057850	-1,32325659
PDE6G	-0,74668450	-1,15444013
PLCH1	-2,30716430	-1,66057971
PLSCR1	-0,61644510	-0,94148587
PON2	-0,75053870	-0,90210036
PPP1R9B	-0,63042380	-0,96584910
PRF1	-0,37485030	-0,80936048
PTMS	-0,47285680	-0,80428086
PTPRD	-3,91336610	-4,17781095
PYCARD	-0,69640270	-1,03806933
SATB1	-0,92451460	-0,84492170
SCN3A	-2,82330480	-1,94648995
SHISA2	-2,14954350	-1,73135916
SLC25A13	-0,82891180	-0,90003585
SLC25A35	-0,97820300	-1,03346685
SLC48A1	-0,47685460	-0,79379247
SMOX	-0,65820930	-0,80942319
TESC	-0,69524480	-0,87109563
TESK1	-0,59839370	-0,89861484
TIMP2	-1,17232120	-1,49394011
TRAM2	-0,95902600	-0,74495513
TST	-0,83811820	-0,85333370
