# Supplementary material for: SATB1 is a targetable modulator of JAK-STAT signaling and cytokines in human Treg and Tconv cells
Source: EMBO Rep. 2026 Jun 12;27(14):4029–53. doi: 10.1038/s44319-026-00812-6 (PMC13400746; doi:10.1038/s44319-026-00812-6)
Supplement: Supplementary file 4 — Source data Fig. 2 [file 44319_2026_812_MOESM4_ESM.zip › Figure 2/2E/Fig2E.xls]

## Sheet: Fig2E
	Treg	Tconv
AC004890.2	2.13628	1.23736
AC099811.1	1.03854	1.31925
AGBL4	3.04688	1.73917
BACH1	0.542503	1.23601
BAZ2B	0.996147	0.983136
BEND4	2.11098	1.86459
CAMSAP2	0.786891	1.43879
CNTNAP1	1.53476	1.68183
COL5A1	1.46667	1.4826
DENND5A	0.863763	0.713987
DNAI2	2.11358	1.76191
EPAS1	0.749533	0.958005
FLT1	1.07899	1.35928
GATM	1.55399	1.16491
GUCY1B1	1.52923	2.10105
IL21-AS1	3.01593	1.48295
IL5	2.3757	2.04296
INSM1	2.77587	1.20116
JMY	0.764736	1.06349
LINC02381	3.48127	1.53546
LINC-PINT	1.01575	0.744904
MAK	1.71229	0.959069
MEOX1	1.43802	1.68561
NEURL3	1.89893	1.19857
NOC3L	0.785305	0.883137
PALLD	1.14201	0.78849
PLA2G4A	2.04561	1.88362
PRR7-AS1	1.50178	1.34135
PTK2	1.38919	1.08337
RCN2	0.894604	0.777388
SGK1	1.97938	0.743974
SIPA1L2	1.54254	1.06217
SLC1A1	2.02087	1.69355
SPX	2.02237	1.25079
STAT5B	0.467488	0.845253
STON1	0.825217	1.0844
TBC1D12	0.918335	1.11058
TMOD1	1.26583	1.44191
TNFRSF10B	0.468189	0.662781
TNFRSF10D	1.07958	1.84488
TP73	2.66103	1.23099
TTYH2	0.839577	1.03421
UST	1.04932	0.976441
AC004687.1	0.719338	-2.0025
AC005062.1	0.931155	-4.44653
AC020916.1	0.748183	-0.970717
AC096558.1	2.2268	-3.35063
AC131571.1	3.08897	-4.4071
CSAG3	1.33355	-1.89639
EBF1	1.08232	-3.93639
IGFBP4	2.10965	-1.0379
ISG20	0.514005	-1.04303
ODAPH	1.56051	-1.78307
PEAK3	1.10813	-1.84284
SLAMF7	0.645625	-0.68505
TBC1D3L	0.890729	-1.13608
TMEM229B	2.77128	-4.48673
YES1P1	1.04514	-1.55346
YJEFN3	1.2665	-1.45008
DLGAP5	-0.473192	0.761419
AC133644.2	-1.24742	-1.25301
AEBP1	-1.06193	-1.21543
AF165147.1	-0.921061	-2.34737
AGFG2	-0.421215	-1.00472
ALOX5AP	-0.685525	-1.1009
BARX2	-0.957082	-2.05227
BCL2L11	-1.56882	-1.19603
C7orf43	-0.66789	-1.05753
CAPG	-0.732635	-0.973962
CARD16	-0.754389	-1.22276
CASP4	-0.474455	-0.920987
CD27	-0.666502	-1.14307
CD96	-0.930505	-0.675135
CSF1	-0.561398	-0.891887
EGR3	-0.85276	-0.945309
FAM131C	-2.59202	-2.51747
FASLG	-1.53626	-1.26543
FGL2	-1.3191	-1.20366
GATA3	-1.12301	-0.844117
HES6	-0.815463	-0.904589
IL32	-0.579399	-0.89523
KLHL22	-0.630905	-0.832571
MMP25	-0.645911	-0.930833
MOV10	-0.524652	-0.821826
NMI	-0.864768	-1.16497
NRROS	-0.62359	-0.971588
OSM	-1.02058	-1.32326
PDE6G	-0.746684	-1.15444
PLCH1	-2.30716	-1.66058
PLSCR1	-0.616445	-0.941486
PON2	-0.750539	-0.9021
PPP1R9B	-0.630424	-0.965849
PRF1	-0.37485	-0.80936
PTMS	-0.472857	-0.804281
PTPRD	-3.91337	-4.17781
PYCARD	-0.696403	-1.03807
SATB1	-0.924515	-0.844922
SCN3A	-2.8233	-1.94649
SHISA2	-2.14954	-1.73136
SLC25A13	-0.828912	-0.900036
SLC25A35	-0.978203	-1.03347
SLC48A1	-0.476855	-0.793792
SMOX	-0.658209	-0.809423
TESC	-0.695245	-0.871096
TESK1	-0.598394	-0.898615
TIMP2	-1.17232	-1.49394
TRAM2	-0.959026	-0.744955
TST	-0.838118	-0.853334
