# Supplementary material for: SATB1 is a targetable modulator of JAK-STAT signaling and cytokines in human Treg and Tconv cells
Source: EMBO Rep. 2026 Jun 12;27(14):4029–53. doi: 10.1038/s44319-026-00812-6 (PMC13400746; doi:10.1038/s44319-026-00812-6)
Supplement: Supplementary file 5 — Source data Fig. 3 [file 44319_2026_812_MOESM5_ESM.zip]

Archive with 1 entries (0 files):
- Figure 3/
