# Supplementary material for: SATB1 is a targetable modulator of JAK-STAT signaling and cytokines in human Treg and Tconv cells
Source: EMBO Rep. 2026 Jun 12;27(14):4029–53. doi: 10.1038/s44319-026-00812-6 (PMC13400746; doi:10.1038/s44319-026-00812-6)
Supplement: Supplementary file 6 — Source data Fig. 4 [file 44319_2026_812_MOESM6_ESM.zip]

Archive with 9 entries (6 files):
- Figure 4/
- Figure 4/.DS_Store
- __MACOSX/Figure 4/._.DS_Store
- Figure 4/4B/
- Figure 4/4A/
- Figure 4/4B/Fig4B_Cyto_CytoR.csv
- __MACOSX/Figure 4/4B/._Fig4B_Cyto_CytoR.csv
- Figure 4/4A/Fig4A_JAK_STAT.csv
- __MACOSX/Figure 4/4A/._Fig4A_JAK_STAT.csv
