# Supplementary material for: SATB1 is a targetable modulator of JAK-STAT signaling and cytokines in human Treg and Tconv cells
Source: EMBO Rep. 2026 Jun 12;27(14):4029–53. doi: 10.1038/s44319-026-00812-6 (PMC13400746; doi:10.1038/s44319-026-00812-6)
Supplement: Supplementary file 6 — Source data Fig. 4 [file 44319_2026_812_MOESM6_ESM.zip › Figure 4/4B/Fig4B_Cyto_CytoR.csv]

GeneName,"log2FoldChange","pvalue","padj","sample","log_p","log_padj"
CCL20,2.63108595,1.43075544536869e-12,1.664786157504e-09,"Treg",11.8444345925179,8.77864154388763
TNFRSF13B,3.13547543,2.28372433514163e-12,2.32511683871607e-09,"Treg",11.6413563202826,8.63355521863006
IL6,5.058659378,1.83381482617447e-11,1.19491374073528e-08,"Treg",10.7366445203731,7.92266344473661
IL10,2.647264812,5.86797651283623e-08,1.47060519067849e-05,"Treg",7.23151163313244,4.83250390546679
CCR2,-1.884576238,1.03229466773592e-07,2.36846199118566e-05,"Treg",6.98619631597903,4.6255335803896
CSF1R,2.275239334,3.4316455141551e-07,6.26682207312551e-05,"Treg",6.46449758072939,4.20295263556279
IL1R2,0.883299285,1.16355552972356e-06,0.000173893,"Treg",5.93421288553836,3.75971790001316
TNFRSF10D,1.07957669,1.46722839982395e-06,0.000215326,"Treg",5.833502275344,3.66690352719098
TNFSF9,-1.081965417,2.38973942674896e-06,0.000321726,"Treg",5.6216494512253,3.49251384055823
TNFSF14,1.172927821,6.13293590489091e-06,0.00069864,"Treg",5.21233157408597,3.15574655284958
CCR10,1.342833959,4.92113523982158e-05,0.003746042,"Treg",4.30793469976958,2.42642735769597
IL1RN,0.85174365,6.411489692871e-05,0.004560837,"Treg",4.19304105156895,2.34095544875567
TNFSF10,-0.721888758,0.000129569,0.007759857,"Treg",3.88749889305933,2.11014628192263
IL9R,-1.45354754,0.000250173,0.012727367,"Treg",3.60175956348254,1.89526143261063
TNFRSF21,1.745632167,0.000665722,0.026579296,"Treg",3.17670709075641,1.57545652630391
CXCR1,-3.280873184,0.000803029,0.03070738,"Treg",3.0952687706459,1.5127572366368
IL5,2.375704301,0.000899002,0.033511995,"Treg",3.04623934209547,1.4747997174437
CXCL16,-0.725262243,0.000936149,0.034395891,"Treg",3.02865502227917,1.46349343599279
CD27,-0.666502424,0.000943135,0.03447991,"Treg",3.02542613805935,1.46243387644809
CCR7,0.615278571,0.001224994,0.040897168,"Treg",2.9118660384613,1.38830676447569
LTB,-0.802544969,0.001696035,0.050601472,"Treg",2.7705651897267,1.29583684932267
CXCR3,-0.671114517,0.0018612,0.053085682,"Treg",2.73020695613877,1.27502259882232
CCR5,0.793583444,0.002392631,0.062162604,"Treg",2.62112427465054,1.20647080117072
OSM,-1.020578494,0.003272089,0.076037552,"Treg",2.48517489213909,1.11897187352681
CXCR5,1.495912115,0.003543734,0.080329331,"Treg",2.4505388846032,1.09512584991968
CCR6,4.758580091,0.004131533,1,"Treg",2.38388877403166,0
TNFRSF13C,1.26115653,0.004136695,0.089091513,"Treg",2.38334649861138,1.05016366557954
EBI3,0.776638312,0.004272322,0.090975338,"Treg",2.36933602246987,1.04107632220766
TNFSF13B,0.884996789,0.004466473,0.093640718,"Treg",2.35003528699398,1.02853526496428
IL16,0.498993317,0.00535412,0.104830058,"Treg",2.27131189935121,0.979514173918483
IL1RL2,1.152109397,0.005460348,0.105875329,"Treg",2.26277967786971,0.97520522712015
CD40,1.030676578,0.005779817,0.109552312,"Treg",2.23808591195116,0.960378452624071
FAS,0.523853484,0.007864678,0.132796469,"Treg",2.10431905380177,0.87681347251471
TNFRSF10B,0.468188579,0.008034141,0.134107155,"Treg",2.09506055062469,0.872548050678432
CCL24,2.153041895,0.008678321,0.139831701,"Treg",2.06156428991199,0.854394359286746
IL6R,0.729768258,0.009497481,0.147627828,"Treg",2.02239156659171,0.830831769832071
CSF1,-0.56139779,0.010207135,0.15410031,"Treg",1.99109614119386,0.81219648762062
FASLG,-1.536258269,0.012198542,0.17042389,"Treg",1.91369207417722,0.768469525954677
IL21R,0.418770821,0.013321295,0.17970665,"Treg",1.87545355414347,0.745435851634109
IL32,-0.579399418,0.01365873,0.182393962,"Treg",1.864589679837,0.738989542726272
CCR4,-0.487529909,0.01624712,0.201573181,"Treg",1.78922361185177,0.695567250592119
CXCL8,0.632404557,0.018642261,0.218746394,"Treg",1.72950141600164,0.660059097523066
LIFR,2.126777639,0.01953709,0.223591766,"Treg",1.70914012286174,0.650544193838422
TGFB3,1.057320614,0.02905808,0.274250366,"Treg",1.53673308490904,0.561852784166472
TSLP,0.776463341,0.029400673,0.276362935,"Treg",1.53164272819869,0.558520203715978
TNFRSF19,-0.978045377,0.029990722,0.278653298,"Treg",1.52301307886063,0.55493581248675
IFNGR2,0.574426313,0.030816092,0.282019175,"Treg",1.51122243798778,0.549721362199859
IFNAR2,-0.735532024,0.031943685,0.287779242,"Treg",1.49561498541566,0.540940535659956
IL1RL1,0.880331057,0.032226392,0.288821274,"Treg",1.49178831447534,0.539370820657351
IL31RA,1.377658101,0.034006336,0.298150275,"Treg",1.46844015844373,0.525564785744948
XCL1,1.878129503,0.036838495,0.31125471,"Treg",1.43369812078101,0.506884067971603
TGFBR1,-0.480207844,0.037776102,0.316476096,"Treg",1.42278285761665,0.499659087439193
CXCL2,1.299580592,0.03846046,0.317971154,"Treg",1.41498552575882,0.497612276955365
IL18RAP,-0.459582733,0.044407549,0.33874149,"Treg",1.35254319631856,0.470131606501198
IL7,0.857187162,0.045220047,0.340557171,"Treg",1.34466899060123,0.46780997048946
CSF2RB,-0.472599412,0.049110033,0.353261377,"Treg",1.30882977403958,0.451903842533172
GDF11,-0.457785431,0.04994213,0.355681035,"Treg",1.30153293920694,0.448939290885147
CXCL9,4.318296519,0.080336516,1,"Treg",1.09508700649511,0
IL7R,1.054160566,0.137733033,0.558488627,"Treg",0.860961888870518,0.252985666382631
CCL4L2,-0.838237393,0.185518399,0.625037714,"Treg",0.7316130122596,0.204093777075226
CCL4,-0.318336153,0.278013334,0.723896279,"Treg",0.555934374068438,0.140323655743316
CCL22,0.523594225,0.305831995,0.744582752,"Treg",0.514517082281813,0.12808702828145
IL3,-2.556900954,0.318729974,1,"Treg",0.496577092689795,0
ACVR1B,0.210211223,0.425069433,0.822450519,"Treg",0.371540124288879,0.0848902210031262
TNFRSF10C,-1.292641067,0.464625137,1,"Treg",0.332897297839537,0
CXCR6,-0.104324055,0.68339289,0.927783163,"Treg",0.165329543901068,0.0325535131306251
CCL1,-1.604979069,0.691675712,1,"Treg",0.160097474183357,0
IL18,0.14375203,0.79994411,0.957997332,"Treg",0.0969403549661933,0.0186357004196718
IL22,0.232320825,0.829366556,0.964576349,"Treg",0.081253481435828,0.0156633909987483
BMP3,0.158768508,0.96896267,1,"Treg",0.0136929541414939,0
TNFSF8,0.001157422,0.996462068,0.99929536,"Treg",0.00153922879674224,0.000306129131815048
CCL1,-2.557290564,9.93e-08,0.001529084,"Tconv",7.00305075150462,2.81556865603017
IL3,-2.280961399,3.22e-06,0.024762147,"Tconv",5.49214412830417,1.60621170255061
TNFRSF10D,1.844879338,2.29e-05,0.070629968,"Tconv",4.64016451766011,1.15101099051262
IL22,1.937658907,5.66e-05,0.098923417,"Tconv",4.24718356881173,1.00470089070728
CXCR6,-1.596678545,5.78e-05,0.098923417,"Tconv",4.23807216157947,1.00470089070728
IL5,2.04296181,0.000128759,0.15022932,"Tconv",3.89022240489857,0.823245298546634
IL18,-3.30558569,0.000231213,0.23133891,"Tconv",3.6359877512656,0.635751315015373
OSM,-1.323256591,0.0004196,0.358874721,"Tconv",3.37716452047848,0.445057132128896
CCL22,-1.734850437,0.001019124,0.627576572,"Tconv",2.99177297081259,0.202333277387577
CXCL9,3.232774623,0.001947946,1,"Tconv",2.71042308658835,0
CD27,-1.143072941,0.003598419,0.999685405,"Tconv",2.44388826878556,0.000136648368108209
FASLG,-1.265430821,0.004592198,0.999685405,"Tconv",2.33797939490155,0.000136648368108209
CCL4L2,-1.606052016,0.005875534,0.999685405,"Tconv",2.2309526562538,0.000136648368108209
ACVR1B,-0.991439368,0.009402157,0.999685405,"Tconv",2.02677250110944,0.000136648368108209
IL9,1.638722071,0.013596963,0.999685405,"Tconv",1.86655808424966,0.000136648368108209
CSF1,-0.891886781,0.016749633,0.999685405,"Tconv",1.77599470431794,0.000136648368108209
CCL13,-2.494302502,0.01904583,0.999685405,"Tconv",1.72020009643094,0.000136648368108209
CCL4,-1.008172906,0.023251306,0.999685405,"Tconv",1.63355264825085,0.000136648368108209
TNFRSF10C,4.007674179,0.025949887,1,"Tconv",1.5858645289671,0
IL32,-0.89523033,0.027157725,0.999685405,"Tconv",1.56610661367461,0.000136648368108209
IL7R,0.77166256,0.040107907,0.999685405,"Tconv",1.39677000074753,0.000136648368108209
TNFRSF10B,0.66278055,0.040499825,0.999685405,"Tconv",1.39254685337048,0.000136648368108209
BMP3,-5.202649998,0.044203994,1,"Tconv",1.35453848870983,0
TNFSF10,-0.757499898,0.056537647,0.999685405,"Tconv",1.24766227006264,0.000136648368108209
LTB,-0.765665107,0.063742551,0.999685405,"Tconv",1.19557055989187,0.000136648368108209
CXCR3,-0.803509011,0.087172181,0.999685405,"Tconv",1.05962208806945,0.000136648368108209
CCR10,1.345837146,0.100441246,0.999685405,"Tconv",0.998087908388745,0.000136648368108209
IL18RAP,-0.842151222,0.113490027,0.999685405,"Tconv",0.945042300666159,0.000136648368108209
CSF2RB,-0.581343617,0.120125254,0.999685405,"Tconv",0.920365681024278,0.000136648368108209
IL6R,0.651156312,0.155445886,0.999685405,"Tconv",0.808420767420348,0.000136648368108209
IFNGR2,0.714229037,0.157746358,0.999685405,"Tconv",0.802040658827168,0.000136648368108209
TNFSF8,0.6218383,0.166835932,0.999685405,"Tconv",0.777710408202203,0.000136648368108209
CSF1R,0.76825341,0.170968984,0.999685405,"Tconv",0.767082669136505,0.000136648368108209
FAS,0.443217487,0.175923774,0.999685405,"Tconv",0.754675466856714,0.000136648368108209
CCL20,0.965765831,0.186133663,0.999685405,"Tconv",0.730175075912469,0.000136648368108209
CCR7,-0.472082543,0.195516442,0.999685405,"Tconv",0.708816714638371,0.000136648368108209
IFNAR2,-0.571940395,0.215682135,0.999685405,"Tconv",0.666185826117838,0.000136648368108209
IL9R,-0.502212746,0.236245965,0.999685405,"Tconv",0.626635600356051,0.000136648368108209
CXCL8,0.605017582,0.246331668,0.999685405,"Tconv",0.608479752377023,0.000136648368108209
LIFR,1.000484175,0.278202059,0.999685405,"Tconv",0.555639660077153,0.000136648368108209
IL1RN,-0.511120272,0.291068625,0.999685405,"Tconv",0.536004605704208,0.000136648368108209
GDF11,-0.337063684,0.320124021,0.999685405,"Tconv",0.494681736676416,0.000136648368108209
TNFSF14,0.360356314,0.326552418,0.999685405,"Tconv",0.486047096101144,0.000136648368108209
TNFRSF21,0.730112983,0.329730298,0.999685405,"Tconv",0.481841144911271,0.000136648368108209
TNFRSF13C,-0.546976581,0.350244288,0.999685405,"Tconv",0.455628938726867,0.000136648368108209
IL1RL1,-1.177718313,0.382025091,1,"Tconv",0.417908112153763,0
IL1R2,0.753534352,0.39394784,0.999685405,"Tconv",0.404561276397174,0.000136648368108209
IL6,1.31452895,0.40083584,1,"Tconv",0.3970334537617,0
CXCR1,-1.696755889,0.429277523,1,"Tconv",0.367261850613562,0
TNFRSF19,0.564514246,0.442111367,0.999685405,"Tconv",0.354468318928297,0.000136648368108209
IL16,0.233917247,0.469884108,0.999685405,"Tconv",0.328009243048166,0.000136648368108209
CCR4,0.313116674,0.475126028,0.999685405,"Tconv",0.323191177732445,0.000136648368108209
IL31RA,0.246856988,0.526316975,0.999685405,"Tconv",0.27875262270561,0.000136648368108209
CXCL16,-0.219367867,0.549644381,0.999685405,"Tconv",0.259918207452828,0.000136648368108209
CCR2,-0.816021213,0.551437768,0.999685405,"Tconv",0.258503492361043,0.000136648368108209
TNFSF13B,-0.288317173,0.559124132,0.999685405,"Tconv",0.25249176302971,0.000136648368108209
IL1RL2,-2.066772099,0.57523351,1,"Tconv",0.240155822235423,0
CCR5,-0.763752678,0.590070321,0.999685405,"Tconv",0.229096228692767,0.000136648368108209
TNFSF9,-0.233224471,0.637756335,0.999685405,"Tconv",0.195345218736395,0.000136648368108209
TGFBR1,0.174023879,0.656587918,0.999685405,"Tconv",0.182707113069071,0.000136648368108209
TSLP,0.263640825,0.676963853,0.999685405,"Tconv",0.169434520180063,0.000136648368108209
EBI3,-0.145878286,0.736072708,0.999685405,"Tconv",0.133079284679358,0.000136648368108209
CXCR5,-0.132087527,0.776667423,0.999685405,"Tconv",0.109764910769309,0.000136648368108209
CXCL2,-0.900183234,0.823836364,1,"Tconv",0.0841590422703617,0
CD40,0.11430773,0.826565818,0.999685405,"Tconv",0.0827225586005593,0.000136648368108209
IL7,-0.167356156,0.842152235,0.999685405,"Tconv",0.0746093944334406,0.000136648368108209
IL21R,0.066672968,0.853901496,0.999685405,"Tconv",0.0685922255768429,0.000136648368108209
XCL1,-0.113661946,0.854426912,0.999685405,"Tconv",0.0683250810680586,0.000136648368108209
IL10,-0.13742007,0.862660984,0.999685405,"Tconv",0.064159843571807,0.000136648368108209
TGFB3,0.086879559,0.87200627,0.999685405,"Tconv",0.0594803923419605,0.000136648368108209
CCL24,0.125551573,0.935985036,1,"Tconv",0.0287310944612285,0
