# Supplementary material for: SATB1 is a targetable modulator of JAK-STAT signaling and cytokines in human Treg and Tconv cells
Source: EMBO Rep. 2026 Jun 12;27(14):4029–53. doi: 10.1038/s44319-026-00812-6 (PMC13400746; doi:10.1038/s44319-026-00812-6)
Supplement: Supplementary file 6 — Source data Fig. 4 [file 44319_2026_812_MOESM6_ESM.zip › Figure 4/4A/Fig4A_JAK_STAT.csv]

GeneName,"log2FoldChange","pvalue","padj","sample","log_p","log_padj"
IL6,5.058659378,1.83381482617447e-11,1.19491374073528e-08,"Treg",10.7366445203731,7.92266344473661
IL10,2.647264812,5.86797651283623e-08,1.47060519067849e-05,"Treg",7.23151163313244,4.83250390546679
PDGFRB,-1.223345437,7.52503085769371e-06,0.000833896,"Treg",5.12349171483065,3.07888810936525
IL9R,-1.45354754,0.000250173,0.012727367,"Treg",3.60175956348254,1.89526143261063
IL5,2.375704301,0.000899002,0.033511995,"Treg",3.04623934209547,1.4747997174437
PDGFB,0.646485184,0.001108535,0.038751141,"Treg",2.95525059026541,1.41171550547487
STAT3,0.584431972,0.002817304,0.068806424,"Treg",2.5501662881228,1.16237101267277
OSM,-1.020578494,0.003272089,0.076037552,"Treg",2.48517489213909,1.11897187352681
STAT6,0.54791645,0.004460075,0.093640718,"Treg",2.35065783819093,1.02853526496428
PDGFA,-0.982080933,0.007577881,0.128990262,"Treg",2.12045221899361,0.889443075121674
IL6R,0.729768258,0.009497481,0.147627828,"Treg",2.02239156659171,0.830831769832071
IL21R,0.418770821,0.013321295,0.17970665,"Treg",1.87545355414347,0.745435851634109
STAT5B,0.467487541,0.017390788,0.20969351,"Treg",1.75968073908422,0.678415010711596
LIFR,2.126777639,0.01953709,0.223591766,"Treg",1.70914012286174,0.650544193838422
PIM1,-0.536213111,0.026295472,0.26071408,"Treg",1.58011902925609,0.583835513898092
TSLP,0.776463341,0.029400673,0.276362935,"Treg",1.53164272819869,0.558520203715978
IFNGR2,0.574426313,0.030816092,0.282019175,"Treg",1.51122243798778,0.549721362199859
IFNAR2,-0.735532024,0.031943685,0.287779242,"Treg",1.49561498541566,0.540940535659956
IL31RA,1.377658101,0.034006336,0.298150275,"Treg",1.46844015844373,0.525564785744948
MTOR,-0.467991129,0.034245417,0.299173004,"Treg",1.46539754109969,0.524077597782132
STAT1,-0.471781865,0.035027974,0.302772696,"Treg",1.45558498132535,0.518883292022669
JAK3,0.409622311,0.03818522,0.3172041,"Treg",1.41810470291366,0.498661207874395
IL7,0.857187162,0.045220047,0.340557171,"Treg",1.34466899060123,0.46780997048946
CSF2RB,-0.472599412,0.049110033,0.353261377,"Treg",1.30882977403958,0.451903842533172
IL7R,1.054160566,0.137733033,0.558488627,"Treg",0.860961888870518,0.252985666382631
IL3,-2.556900954,0.318729974,1,"Treg",0.496577092689795,0
SOCS2,0.162182971,0.506892246,0.869845631,"Treg",0.295084352187861,0.060557813534675
IL22,0.232320825,0.829366556,0.964576349,"Treg",0.081253481435828,0.0156633909987483
IL3,-2.280961399,3.22e-06,0.024762147,"Tconv",5.49214412830417,1.60621170255061
IL22,1.937658907,5.66e-05,0.098923417,"Tconv",4.24718356881173,1.00470089070728
IL5,2.04296181,0.000128759,0.15022932,"Tconv",3.89022240489857,0.823245298546634
OSM,-1.323256591,0.0004196,0.358874721,"Tconv",3.37716452047848,0.445057132128896
IL9,1.638722071,0.013596963,0.999685405,"Tconv",1.86655808424966,0.000136648368108209
STAT5B,0.845252547,0.015263793,0.999685405,"Tconv",1.81633753228669,0.000136648368108209
IL7R,0.77166256,0.040107907,0.999685405,"Tconv",1.39677000074753,0.000136648368108209
SOCS2,0.703179747,0.040490968,0.999685405,"Tconv",1.39264184061777,0.000136648368108209
PDGFA,-0.877314746,0.095589706,0.999685405,"Tconv",1.0195888741267,0.000136648368108209
PDGFRB,-1.007452683,0.096349033,0.999685405,"Tconv",1.01615263975136,0.000136648368108209
CSF2RB,-0.581343617,0.120125254,0.999685405,"Tconv",0.920365681024278,0.000136648368108209
IL6R,0.651156312,0.155445886,0.999685405,"Tconv",0.808420767420348,0.000136648368108209
IFNGR2,0.714229037,0.157746358,0.999685405,"Tconv",0.802040658827168,0.000136648368108209
IFNAR2,-0.571940395,0.215682135,0.999685405,"Tconv",0.666185826117838,0.000136648368108209
STAT3,0.428651626,0.227895394,0.999685405,"Tconv",0.642264452268497,0.000136648368108209
IL9R,-0.502212746,0.236245965,0.999685405,"Tconv",0.626635600356051,0.000136648368108209
LIFR,1.000484175,0.278202059,0.999685405,"Tconv",0.555639660077153,0.000136648368108209
IL6,1.31452895,0.40083584,1,"Tconv",0.3970334537617,0
STAT6,-0.228933639,0.487020566,0.999685405,"Tconv",0.312452698925556,0.000136648368108209
IL31RA,0.246856988,0.526316975,0.999685405,"Tconv",0.27875262270561,0.000136648368108209
JAK3,-0.180431325,0.587485214,0.999685405,"Tconv",0.231003059369448,0.000136648368108209
PIM1,-0.191987001,0.61142001,0.999685405,"Tconv",0.213660352181114,0.000136648368108209
TSLP,0.263640825,0.676963853,0.999685405,"Tconv",0.169434520180063,0.000136648368108209
PDGFB,0.149877746,0.731026315,0.999685405,"Tconv",0.136066989316296,0.000136648368108209
MTOR,-0.147791887,0.74812308,0.999685405,"Tconv",0.126026946831269,0.000136648368108209
IL7,-0.167356156,0.842152235,0.999685405,"Tconv",0.0746093944334406,0.000136648368108209
IL21R,0.066672968,0.853901496,0.999685405,"Tconv",0.0685922255768429,0.000136648368108209
IL10,-0.13742007,0.862660984,0.999685405,"Tconv",0.064159843571807,0.000136648368108209
STAT1,0.044587145,0.918587045,0.999685405,"Tconv",0.0368796838088934,0.000136648368108209
