# Supplementary material for: SATB1 is a targetable modulator of JAK-STAT signaling and cytokines in human Treg and Tconv cells
Source: EMBO Rep. 2026 Jun 12;27(14):4029–53. doi: 10.1038/s44319-026-00812-6 (PMC13400746; doi:10.1038/s44319-026-00812-6)
Supplement: Supplementary file 7 — Source data Fig. 5 [file 44319_2026_812_MOESM7_ESM.zip › Figure 5/5C/Fig5C.xls]

## Sheet: Fig5C
	AAVS1	AAVS1	AAVS1	AAVS1	AAVS1	AAVS1	AAVS1	AAVS1	AAVS1	FOXP3	FOXP3	FOXP3	FOXP3	FOXP3	FOXP3	FOXP3	FOXP3	FOXP3	SATB1	SATB1	SATB1	SATB1	SATB1	SATB1	SATB1	SATB1	SATB1
Donor	312	325	348	479	480	795	796	825	826	312	325	348	479	480	795	796	825	826	312	325	348	479	480	795	796	825	826
Tconv only	0.17278	0.221293		0.0911053		0.0132694
Tconv + beads	5.10113	4.23574		0.756978		2.97825
1_1	1	1	1	1	1	1	1	1	1	1.84436	1.03457	1.47396	1.66383	1.26323	2.26623	1.23199	1.72583	1.49004	2.0432	0.960494	1.11719	1.37702	0.994709	1.28052	1.29174	1.2599	1.01195
1_2	1	1	1	1	1	1	1	1	1	2.09803	1.54855	1.37278	2.13587	1.45942	2.44232	1.65055	1.5673	1.16667	2.07971	1.2118	0.962525	1.39003	1.15041	1.05703	1.30265	1.38742	0.835703
1_4	1	1	1	1	1	1	1	1	1	3.30593	2.83246	2.53681	2.47374	2.13953	2.51189	1.45763	1.31587	1.12907	1.80622	1.46131	1.24653	1.34972	1.32664	1.55507	1.02731	1.09014	0.912647
