# Supplementary material for: SATB1 is a targetable modulator of JAK-STAT signaling and cytokines in human Treg and Tconv cells
Source: EMBO Rep. 2026 Jun 12;27(14):4029–53. doi: 10.1038/s44319-026-00812-6 (PMC13400746; doi:10.1038/s44319-026-00812-6)
Supplement: Supplementary file 7 — Source data Fig. 5 [file 44319_2026_812_MOESM7_ESM.zip › Figure 5/5D/Fig5D.xls]

## Sheet: Tabelle1
Ratio (Treg:Tconv)	Treg AAVS1 KO												Treg FOXP3 KO												Treg SATB1 KO
1:1	1	1	1	1	1	1	1	1	1	1	1	1	0.995157	0.992814	0.972087	1.07503	1.08791	1.04571	1.00325	1.00654	1.00433	1.00219	1.00439	1.00768	0.995157	0.97006	1.00728	1.10505	1.10027	1.11634	0.9718	0.980371	0.976165	0.953998	0.956092	0.945115
1:2	1	1	1	1	1	1	1	1	1	1	1	1	0.939568	1.04455	0.988423	1.1205	1.17949	1.19856	1.04075	1.04098	1.02425	1.02336	1.01392	1.02824	1.00575	1.08141	1.02894	1.2464	1.25458	1.18953	0.96624	0.984778	0.964203	0.945093	0.936195	0.937647
1:4	1	1	1	1	1	1	1	1	1	1	1	1	1.00191	0.557252	0.953532	1.37349	1.33129	1.38272	1.05563	1.04798	1.03379	1.03781	1.01287	1.03937	0.93499	1.00954	0.95539	1.49096	1.50307	1.60494	0.929204	0.943182	0.933667	0.902216	0.906049	0.879265
