# Supplementary material for: SATB1 is a targetable modulator of JAK-STAT signaling and cytokines in human Treg and Tconv cells
Source: EMBO Rep. 2026 Jun 12;27(14):4029–53. doi: 10.1038/s44319-026-00812-6 (PMC13400746; doi:10.1038/s44319-026-00812-6)
Supplement: Supplementary file 8 — Source data Fig. 6 [file 44319_2026_812_MOESM8_ESM.zip]

Archive with 71 entries (60 files):
- Figure 6/
- Figure 6/6F/
- Figure 6/6A/
- Figure 6/6H/
- Figure 6/6G/
- Figure 6/.DS_Store
- __MACOSX/Figure 6/._.DS_Store
- Figure 6/6B/
- Figure 6/6E/
- Figure 6/6D/
- Figure 6/6F/Fig6F.xls
- __MACOSX/Figure 6/6F/._Fig6F.xls
- Figure 6/6A/Fig6A.xls
- __MACOSX/Figure 6/6A/._Fig6A.xls
- Figure 6/6H/Fig6H.xls
- __MACOSX/Figure 6/6H/._Fig6H.xls
- Figure 6/6G/Fig6G.xls
- __MACOSX/Figure 6/6G/._Fig6G.xls
- Figure 6/6B/Fig6B.xls
- __MACOSX/Figure 6/6B/._Fig6B.xls
- Figure 6/6E/Fig6E.xls
- __MACOSX/Figure 6/6E/._Fig6E.xls
- Figure 6/6D/.DS_Store
- __MACOSX/Figure 6/6D/._.DS_Store
- Figure 6/6D/6D_IVIS_d0/
- Figure 6/6D/IVIS_d8/
- Figure 6/6D/IVIS_d6/
- Figure 6/6D/Fig6D README.txt
- __MACOSX/Figure 6/6D/._Fig6D README.txt
- Figure 6/6D/6D_IVIS_d0/Fig6D_IVIS_d0_72.tif
- __MACOSX/Figure 6/6D/6D_IVIS_d0/._Fig6D_IVIS_d0_72.tif
- Figure 6/6D/6D_IVIS_d0/Fig6D_IVIS_d0_73.tif
- __MACOSX/Figure 6/6D/6D_IVIS_d0/._Fig6D_IVIS_d0_73.tif
- Figure 6/6D/6D_IVIS_d0/Fig6D_IVIS_d0_80.tif
- Figure 6/6D/6D_IVIS_d0/Fig6D_IVIS_d0_78.tif
- __MACOSX/Figure 6/6D/6D_IVIS_d0/._Fig6D_IVIS_d0_78.tif
- Figure 6/6D/6D_IVIS_d0/Fig6D_IVIS_d0_79.tif
- __MACOSX/Figure 6/6D/6D_IVIS_d0/._Fig6D_IVIS_d0_79.tif
- Figure 6/6D/IVIS_d8/Fig6D_IVIS_d8_73_0-73_1.tif
- __MACOSX/Figure 6/6D/IVIS_d8/._Fig6D_IVIS_d8_73_0-73_1.tif
- Figure 6/6D/IVIS_d8/Fig6D_IVIS_d8_80_30.tif
- __MACOSX/Figure 6/6D/IVIS_d8/._Fig6D_IVIS_d8_80_30.tif
- Figure 6/6D/IVIS_d8/Fig6D_IVIS_d8_79_3-79_10.tif
- __MACOSX/Figure 6/6D/IVIS_d8/._Fig6D_IVIS_d8_79_3-79_10.tif
- Figure 6/6D/IVIS_d8/Fig6D_IVIS_d8_72_3.tif
- __MACOSX/Figure 6/6D/IVIS_d8/._Fig6D_IVIS_d8_72_3.tif
- Figure 6/6D/IVIS_d8/Fig6D_IVIS_d8_72_0.tif
- Figure 6/6D/IVIS_d8/Fig6D_IVIS_d8_72_30.tif
- __MACOSX/Figure 6/6D/IVIS_d8/._Fig6D_IVIS_d8_72_30.tif
- Figure 6/6D/IVIS_d8/Fig6D_IVIS_d8_78.tif
- __MACOSX/Figure 6/6D/IVIS_d8/._Fig6D_IVIS_d8_78.tif
- Figure 6/6D/IVIS_d6/Fig6D_IVIS_d6_73_0.tif
- __MACOSX/Figure 6/6D/IVIS_d6/._Fig6D_IVIS_d6_73_0.tif
- Figure 6/6D/IVIS_d6/Fig6D_IVIS_d6_73_1.tif
- __MACOSX/Figure 6/6D/IVIS_d6/._Fig6D_IVIS_d6_73_1.tif
- Figure 6/6D/IVIS_d6/.DS_Store
- __MACOSX/Figure 6/6D/IVIS_d6/._.DS_Store
- Figure 6/6D/IVIS_d6/Fig6D_IVIS_d6_78_1-78_3-78_10.tif
- Figure 6/6D/IVIS_d6/Fig6D_IVIS_d6_72_3.tif
- __MACOSX/Figure 6/6D/IVIS_d6/._Fig6D_IVIS_d6_72_3.tif
- Figure 6/6D/IVIS_d6/Fig6D_IVIS_d6_72_30.tif
- __MACOSX/Figure 6/6D/IVIS_d6/._Fig6D_IVIS_d6_72_30.tif
- Figure 6/6D/IVIS_d6/Fig6D_IVIS_d6_79_10.tif
- __MACOSX/Figure 6/6D/IVIS_d6/._Fig6D_IVIS_d6_79_10.tif
- Figure 6/6D/IVIS_d6/Fig6D_IVIS_d6_72_0.tif
- Figure 6/6D/IVIS_d6/Fig6D_IVIS_d6_78_0.tif
- __MACOSX/Figure 6/6D/IVIS_d6/._Fig6D_IVIS_d6_78_0.tif
- Figure 6/6D/IVIS_d6/Fig6D_IVIS_d6_79_3.tif
- __MACOSX/Figure 6/6D/IVIS_d6/._Fig6D_IVIS_d6_79_3.tif
- Figure 6/6D/IVIS_d6/Fig6D_IVIS_d6_80_30.tif
- __MACOSX/Figure 6/6D/IVIS_d6/._Fig6D_IVIS_d6_80_30.tif
