# Supplementary material for: SATB1 is a targetable modulator of JAK-STAT signaling and cytokines in human Treg and Tconv cells
Source: EMBO Rep. 2026 Jun 12;27(14):4029–53. doi: 10.1038/s44319-026-00812-6 (PMC13400746; doi:10.1038/s44319-026-00812-6)
Supplement: Supplementary file 8 — Source data Fig. 6 [file 44319_2026_812_MOESM8_ESM.zip › Figure 6/6A/Fig6A.xls]

## Sheet: Fig6A
	AAVS1 KO+JCAR021 1:1								SATB1 KO+JCAR021 1:1								Nalm6 20,000 only								AAVS1 KO+JCAR021 1:2								SATB1 KO+JCAR021 1:2								Nalm6 40,000 only								AAVS1 KO+JCAR021 1:4
	Tconv_602_1	Tconv_602_2	Tconv_603_1	Tconv_603_2	Tconv_606_1	Tconv_606_2	Tconv_608_1	Tconv_608_2	Tconv_602_1	Tconv_602_2	Tconv_603_1	Tconv_603_2	Tconv_606_1	Tconv_606_2	Tconv_608_1	Tconv_608_2	Tconv_602_1	Tconv_602_2	Tconv_603_1	Tconv_603_2	Tconv_606_1	Tconv_606_2	Tconv_608_1	Tconv_608_2	Tconv_602_1	Tconv_602_2	Tconv_603_1	Tconv_603_2	Tconv_606_1	Tconv_606_2	Tconv_608_1	Tconv_608_2	Tconv_602_1	Tconv_602_2	Tconv_603_1	Tconv_603_2	Tconv_606_1	Tconv_606_2	Tconv_608_1	Tconv_608_2	Tconv_602_1	Tconv_602_2	Tconv_603_1	Tconv_603_2	Tconv_606_1	Tconv_606_2	Tconv_608_1	Tconv_608_2	Tconv_602_1
72h	479.966	664.896	514.498	576.06	188.775	185.714	145.644	255.507	859.612	756.16	698.187	800.246	74.1002	122.271	151.431	111.925	248218	263770	199109	211354	71463.5	76202	71463.5	76202	1679.41	2023.58	1371.13	1410.94	364.066	355.932	271.69	349.784	2988.96	3107.28	1263.04	1263.02	184.989	310.171	220.178	232.178	230837	315599	256036	268348	86109.9	90275.6	86109.9	90275.6	9760.78
[truncated: 23 more columns]
