# Supplementary material for: SATB1 is a targetable modulator of JAK-STAT signaling and cytokines in human Treg and Tconv cells
Source: EMBO Rep. 2026 Jun 12;27(14):4029–53. doi: 10.1038/s44319-026-00812-6 (PMC13400746; doi:10.1038/s44319-026-00812-6)
Supplement: Supplementary file 8 — Source data Fig. 6 [file 44319_2026_812_MOESM8_ESM.zip › Figure 6/6H/Fig6H.xls]

## Sheet: Fig6H
	AAVS1 KO					SATB1 KO
blood CD4+	28.0899	0	8.68307	21.4209	46.108	19.5367	20.6044	23.7954	13.8074	26.6768
blood CD8+	3.51124	0	5.78871	0	5.42446	19.5367	10.3022	14.8721	3.45185	45.7317
spleen CD4+	4.11184	4.05515	0	4.28266	62.3296	235.886	7.36648	0	40.0802	1957.81
spleen CD8+	4.11184	8.1103	3.82117	0	66.2252	193.349	18.4162	3.79507	24.0481	1687.76
BM CD4+	344.086	2581.56	11486.8	2378.43	8726.17	54380.7	6382.65	6533.8	3001.67	41775.8
BM CD8+	365.591	553.192	1474.82	610.08	1559.79	8096.68	1068.94	1126.52	668.896	15371.8
