# Supplementary material for: SATB1 is a targetable modulator of JAK-STAT signaling and cytokines in human Treg and Tconv cells
Source: EMBO Rep. 2026 Jun 12;27(14):4029–53. doi: 10.1038/s44319-026-00812-6 (PMC13400746; doi:10.1038/s44319-026-00812-6)
Supplement: Supplementary file 8 — Source data Fig. 6 [file 44319_2026_812_MOESM8_ESM.zip › Figure 6/6G/Fig6G.xls]

## Sheet: Fig6G
	mock		AAVS1 KO					SATB1 KO
100 µl blood	2015.88	2946.62	24.5786	422.644	286.541	85.6837	219.691	89.3106	6.86813	8.92326	20.7111	57.1646
spleen	27656.7	4300.56	28.7829	373.074	72.6022	1	46.7472	1	1	7.59013	1	12.6582
BM	1765.4	63175.7	64.5161	170.213	143.885	132.626	164.645	105.74	15.4919	51.9931	33.4448	33.2963
