# Supplementary material for: SATB1 is a targetable modulator of JAK-STAT signaling and cytokines in human Treg and Tconv cells
Source: EMBO Rep. 2026 Jun 12;27(14):4029–53. doi: 10.1038/s44319-026-00812-6 (PMC13400746; doi:10.1038/s44319-026-00812-6)
Supplement: Supplementary file 8 — Source data Fig. 6 [file 44319_2026_812_MOESM8_ESM.zip › Figure 6/6B/Fig6B.xls]

## Sheet: Fig6B
	AAVS1 KO	AAVS1 KO	AAVS1 KO	AAVS1 KO	SATB1 KO	SATB1 KO	SATB1 KO	SATB1 KO
Donor	602	603	606	608	602	603	606	608
1:1	1	1	1	1	0.902638	1.05494	1.19567	2.00495
1:2	1	1	1	1	1.02959	1.27232	1.24509	2.43797
1:4	1	1	1	1	0.90889	1.43585	1.3104	2.68784
1:0	1	1	1	1	0.992073	1.26886	1.02377	1.49101
