# Supplementary material for: SATB1 is a targetable modulator of JAK-STAT signaling and cytokines in human Treg and Tconv cells
Source: EMBO Rep. 2026 Jun 12;27(14):4029–53. doi: 10.1038/s44319-026-00812-6 (PMC13400746; doi:10.1038/s44319-026-00812-6)
Supplement: Supplementary file 8 — Source data Fig. 6 [file 44319_2026_812_MOESM8_ESM.zip › Figure 6/6E/Fig6E.xls]

## Sheet: Fig6E
	mock		AAVS1 KO					SATB1 KO
0	340100	257200	300000	396500	867700	378300	1059000	649300	342700	153300	337600	1217000
6	11370000	8200000	232200	1287000	1138000	191000	1619000	345200	53110	57300	26680	374200
8	11910000	15320000	151300	1101000	1268000	160900	925200	293700	48030	42800	50070	269300
