# Supplementary material for: SATB1 is a targetable modulator of JAK-STAT signaling and cytokines in human Treg and Tconv cells
Source: EMBO Rep. 2026 Jun 12;27(14):4029–53. doi: 10.1038/s44319-026-00812-6 (PMC13400746; doi:10.1038/s44319-026-00812-6)
Supplement: Supplementary file 8 — Source data Fig. 6 [file 44319_2026_812_MOESM8_ESM.zip › Figure 6/6D/Fig6D README.txt]

The .tif raw data shows cropped images from the LivingImage Software (version 4.8.4, Revvity). The number correspond to the following groups:

72_30 Mock
80_30 Mock
72_0 AAVS1
72_3 AAVS1
73_0 AAVS1
78_0 AAVS1
73_1 SATB1
79_3 SATB1
78_1 SATB1
78_3 SATB1
78_10 SATB1
